# Supplementary material for: SPARK Resilience in the workplace: Effectiveness of a brief online resilience intervention during the COVID-19 lockdown
Source: PLoS One. 2023 Mar 15;18(3):e0271753. doi: 10.1371/journal.pone.0271753 (PMC10016654; doi:10.1371/journal.pone.0271753)
Supplement: S1 Data — (XLSX) [file pone.0271753.s001.xlsx]

## Sheet: data
GROUP	GENDER_F	AGE	T1PANAS01	T1PANAS02	T1PANAS03	T1PANAS04	T1PANAS05	T1PANAS06	T1PANAS07	T1PANAS08	T1PANAS09	T1PANAS10	T1PANAS11	T1PANAS12	T1PANAS13	T1PANAS14	T1PANAS15	T1PANAS16	T1PANAS17	T1PANAS18	T1PANAS19	T1PANAS20	T1PSS01	T1PSS02	T1PSS03	T1PSS04	T1PSS05	T1PSS06	T1PSS07	T1PSS08	T1PSS09	T1PSS10	T1RES01	T1RES02	T1RES05	T1RES07	T1RES08	T1RES09	T1RES10	T1ENGA01	T1ENGA02	T1ENGA03	T1ENGA04	T1ENGA05	T1ENGA06	T1ENGA07	T1ENGA08	T1ENGA09	T1SENS01
Control	1	49	3	3	1	1	4	1	2	1	3	2	2	4	1	3	2	3	4	3	4	2	2	4	3	1	2	3	2	2	3	2	4	4	4	4	4	4	3										5
Control	1	36	2	2	4	2	4	2	2	3	3	2	4	3	2	1	2	2	2	3	3	2	2	3	3	2	2	3	3	4	4	2	4	3	3	3	2	4	4	5	4	3	4	6	5	5	5	4	6
Control	1	43	3	1	2	2	4	2	1	1	4	4	2	4	1	3	1	3	4	1	5	2	1	2	2	2	2	3	2	2	2	1	4	3	3	2	2	4	3	6	4	5	6	6	3	5	5	6	7
Control	1	28	3	2	1	2	3	3	2	1	3	1	2	1	2	4	2	2	2	2	2	1	1	4	4	3	2	2	2	2	2	2	5	4	4	3	3	4	4										5
Control	1	31	4	2	1	4	1	2	4	2	1	1	4	4	1	2	4	3	3	4	3	4	4	4	4	3	4	2	2	3	5	3	4	2	4	2	2	4	5	6	7	6	6	7	7	6	5	7	5
Control	1	29	4	3	2	2	3	1	3	1	2	3	3	3	1	2	2	5	4	2	4	1
Control	1	51	5	2	2	2	5	2	2	1	3	3	3	2	1	5	2	5	5	2	5	1	2	4	2	1	4	2	1	4	2	3	4	4	5	5	3	5	4	4	7	5	5	6	2	2	2	1	1
Control	1	31	2	4	1	2	1	2	1	1	2	1	3	4	2	3	5	3	5	4	2	1	4	5	5	4	5	5	5	4	5	5	4	4	5	4	2	3	2	1	1	4	5	7	7	4	5	2	3
Control	1	49	5	4	2	3	3	1	2	2	1	3	3	4	1	3	4	3	5	1	4	4	4	5	5	3	4	4	4	4	3	2	4	2	5	3	2	2	2	1	1	7	1	7	1	1	1	1	3
Control	1	56	4	2	3	2	4	1	2	2	3	3	2	4	1	4	2	5	4	2	4	2	2	1	2	2	2	2	1	2	2	1	5	4	5	4	4	4	4	7	6	4	5	6	7	7	5	7	7
Control	0	58	3	2	2	1	3	2	1	1	4	3	3	3	1	4	3	3	3	3	3	1	1	2	3	2	2	2	3	3	3	1	5	4	3	3	3	3	4	6	6	6	5	6	5	6	6	6	5
Control	1	44	5	2	2	1	2	1	2	1	2	1	2	3	1	1	3	3	3	1	2	1	2	1	3	3	3	1	1	2	2	1	4	4	4	3	3	4	4	5	5	5	6	7	4	4	5	4	6
Control	0	52	5	2	4	1	4	2	1	1	5	4	2	5	1	5	2	5	5	2	4	1	1	2	2	2	2	3	2	1	3	2	4	3	3	4	4	3	2										6
Control	1	51	4	3	4	2	3	1	1	2	4	3	2	2	1	4	2	4	5	2	4	1	3	2	3	1	2	3	2	2	2	1	5	4	5	3	4	2	4										6
Control	1	26	4	2	3	2	4	1	2	2	4	3	2	5	2	3	3	4	4	3	4	2	2	2	4	3	3	1	2	2	3	2	4	3	4	3	4	3	4	6	5	4	5	7	4	6	5	6	6
Control	1	40	4	2	4	1	5	1	1	1	4	4	2	2	1	4	1	4	4	1	5	1	2	2	2	1	1	2	2	1	2	2	5	4	4	5	4	5	5	7	7	6	7	7	7	7	6	7	7
Control	1	33	5	2	3	1	4	4	2	1	4	3	2	4	1	5	2	4	5	2	5	1	3	2	2	2	2	2	1	2	1	1	5	5	5	5	5	3	5	6	5	5	7	7	6	7	7	7	6
Control	1	37	4	3	4	2	4	2	2	2	4	4	1	4	1	4	2	4	4	2	4	2	1	4	3	1	3	4	1	2	2	1	4	4	4	4	5	5	4										6
Control	1	29	5	3	3	3	2	1	2	1	4	3	2	3	1	4	1	3	4	2	3	1	2	3	2	2	2	3	1	3	3	1	4	3	5	4	3	3	4	6	7	6	5	7	4	6	5	6	6
Control	1	31	3	4	2	2	3	1	3	1	2	3	3	4	1	4	3	4	3	1	4	3	2	4	3	2	3	2	2	2	3	1	4	3	5	2	3	4	4	5	4	6	4	7	3	5	4	5	6
Control	1	38	4	4	2	4	3	2	5	2	3	2	2	4	2	4	5	4	4	3	4	5	4	3	5	2	2	1	2	4	2	5	5	3	4	3	2	3	4	3	5	5	6	7	7	7	7	7	6
Control	1	57	4	3	4	1	2	1	3	1	4	4	2	4	1	4	1	3	5	3	3	2	2	3	3	2	2	4	1	2	2	1	4	4	5	4	4	4	4	6	6	6	6	5	6	6	6	6	6
Control	1	62	4	3	1	4	4	1	1	1	2	3	1	5	1	2	1	5	2	1	5	2	4	1	1	3	4	4	2	1	3	3	2	4	4	2		4	2	6	7	6	6	7	7	6	6	5	3
Control	1	52	4	2	2	1	4	1	2	2	4	4	1	4	1	3	2	4	4	2	3	2	3	3	2	2	3	2	1	2	2	2	4	4	4	4	4	5	4	6	5	6	4	6	6	6	6	7	5
Control	1		3	2	2	2	3	1	1	1	2	3	1	2	1	2	1	2	3	1	3	1	1	2	2	3	2	2	1	1	1	1	4	4	4	4	4	4	3	6	6	6	6	7	6	5	6	5	6
Control	0	63	4	2	1	1	2	1	1	1	2	2	1	5	1	2	1	5	5	1	4	1	1	1	1	2	2	1	2	2	2	2	5	4	4	4	5	2	4	6	6	2	2	6	6	6	5	6	6
Control	1	27	3	3	4	2	3	1	2	2	3	1	3	1	1	3	3	4	4	4	3	2	2	4	3	4	4	4	3	4	3	2	4	4	5	4	4	4	4										7
Control	1	25	5	4									2				3	5	5		5		4	5	5	2	2	2	1	3	3	4	4	4	3	4	3	5	4	6	6	6	6	7	7	6	6	6	5
Control	1	63	4	2	2	1	3	2	2	2	2	2	2	3	1	2	2	1	3	1	3	2	4	3	2	2	3	3	1	2	1	3	4	4	5	3	3	4	4										5
Control	1	52	4	2	2	1	1	2	3	2	3	3	2	4	1	4	3	4	3	3	4	2	2	3	3	2	2	3	2	2	3	2	4	3	3	4	3	3	3	5	5	6	6	6	6	6	4	5	5
Control	1	51	5	5	1	5	4	1	4	1	2	1	4	3	1	3	4	4	4	4	5	2	4	3	4	3	4	4	3	3	3	4	4	3	3	2	4	4	5										3
Control	1	56	5	2	3	2	4	1	1	1	4	4	2	2	1	4	2	4	4	2	4	1	1	3	3	2	2	3	1	1	3	1	5	3	4	4	5	4	5	7	7	7	7	7	7	7	7	7	7
Control	1	57	5	4	3	4	2	4	3	1	2	2	1	4	2	3	2	2	4	2	4	3	4	2	4	2	3	3	2	3	2	2	4	3	4	4	4	4	3	6	6	6	6	6	6	6	6	6	7
Control	0	56	5	3	3	4	4	1	2	1	1	1	2	4	1	1	2	4	4	3	3	1	2	1	2	2	2	2	2	2	2	1	4	4	4	5	5	4	4	6	5	4	4	5	6	6	6	6	6
Control	1	46	3	2	2	1	3	1	1	1	3	1	2	2	1	3	1	3	2	2	3	1	1	1	1	1	3	1	1	3	2	1	4	4	5	4	4	4	3	6	6	5	6	6	5	6	6	6	6
Control	0	58	5	1	1	1	5	1	1	1	5	5	2	5	1	5	1	5	5	1	5	1	2	1	2	3	2	1	1		3	1	5	5	5	5	5	5	4	7	7	1	6	7	7	7	7	7	7
Control	1	48	5	4	1	4	3	1	4	3	4	2	4	4	2	3	4	4	5	4	4	4	2	4	5	3	4	4	2	2	3	3	5	5	5	5	4	5	5										7
Control	0	37	3	2	3	1	5	1	1	1	3	4	1	4	1	5	2	4	3	1	3	1	3	2	2	1	1	1	2	2	2	1	4	4	5	4	4	5	5	6	6	6	7	7	7	6	6	6	7
Control	0	50	4	2	3	2	4	2	2	1	4	4	2	4	1	4	1	4	5	1	4	1	1	2	1	2	2	3	1	3	2	1	4	4	5	5	4	5	4	6	6	5	5	5	7	7	7	7	7
Control	1	41	4	2	4	2	5	2	1	1	4	4	1	1	1	5	2	4	4	2	4	1	1	2	2	3	2	2	1	2	2	2	5	5	5	3	2	4	3	3	4	5	5	7	5	5	5	5	5
Control	1	49	3	3	1	4	3	1	4	1	1	2	3	4	1	2	3	2	2	1	3	3	3	3	3	3	4	4	2	4	2	3	3	3	2	2	2	3	2	4	5	4	3	6	5	5	4	5	4
Control	1	56	4	3	3	3	3	2	2	1	4	1	2	3	2	4	1	5	4	4	5	3	1	2	1	2	2	3	1	1	1	1	5	4	5	3	5	4	4	7	7	7	7	7	7	7	7	7	7
Control	0	52		4	1	1	4	1	1	1	4	2	1	5	1	3	3	4	5	4	5	1	5	3	3	2	2	1	1	2	3	2	3	3	5	4	4	4	4	6	6	6	6	7	6	6	6	6	6
Control	0	62	3	3	2	2	3	1	2	2	2	2	1	5	1	1	1	2	5	1	3	2	2	1	1	1	1	2	1	1	1	1	4	5	3	3	3	4	3	7	7	7	6	7	7	7	4	7	7
Control	1	27	4	3	4	3	4	1	1	1	5	4	2	2	1	4	2	5	4	3	4	1	2	1	3	3	2	1	1	1	1	1	5	4	4	3	4	4	3	3	4	5	6	6	1	3	4	2	6
Control	1	26	5	2	2	1	3	1	1	1	1	2	1	4	1	3	2	3	4	2	3	1	2	3	2	2	2	4	2	3	2	1	4	4	4	4	4	3	4										6
Control	1	47	4	2	3	3	4	3	2	1	1	4	2	5	1	2	2	3	4	2	3	1	4	3	4	2	3	1	3	2	2	1	5	4	5	4	4	4	2	4	3	4	5	6	7	3	7	3	5
Control	1	45	4	3	1	2	4	1	1	1	3	4	3	5	1	4	2	5	4	3	4	2	3	2	3	1	3	2	1	2	1	1	4	3	4	4	4	3	4	7	7	6	6	7	6	6	6	6	6
Control	1	43	3	2	1	3	3	1	3	1	3	1	2	5	1	3	3	5	3	1	3	3	2	2	3	3	3	1	2	3	3	1	4	3	5	3	3	3	3	6	5	6	7	7	7	7	4	7	6
Control	1	26	2	2	1	2	4	1	1	2	2	3	4	3	1	1	2	4	3	1	2	1	1	2	2	1	3	1	3	2	4	1	5	4	4	3	2	4	4	7	6	7	6	7	7	7	6	7	7
Control	1	42	3	3	2	2	3	2	1	2	2	1	2	2	2	3	2	2	3	2	3	1	1	2	3	1	2	2	3	3	1	1	4	4	5	4	4	3	3										6
Control	0	53	2	1	1	2	1	1	2	1	2	3	3	4	1	3	2	5	4	2	5	1	3	2	1	2	1	5	2	2	1	1	4	3	4	4	3	3	4	2	7	5	5	7	3	3	7	3	5
Control	1	41	3	4	2	3	2	1	2	1	3	1	4	1	1	2	3	2	2	3	3	2	2	3	3	4	4	4	3	3	4	3	5	4	4	3	4	4	2	6	5	6	5	6	6	6	5	6	6
Control	1	37	2	4	1	4	1	1	4	2	1	2	4	5	1	1	4	1	4	2	1	4	3	4	5	4	3	4	3	4	4	2	4	2	4	1	1	3	2	5	4	6	6	6	5	6	6	6	6
Control	1	42	5	1	2	1	5	1	1		5	4	2	4	1	4	1	5	5	2	4	1	1	2	2	1	1	1	1	1	1	1	5	4	4	4	4	4	4	6	6	6	6	6	5	6	4	6	7
Control	1	61	5	1	5	1	5	1	1	1	5	5	1	5	1	5	1	5	5	1	5	1	2	5	1	1	1	1	1	1	1	2
Control	1	33	4	4	3	3	3	2	4	1	4	4	3	3	2	4	2	5	4	3	4	2	4	4	3	2	2	3	2	3	3	2	5	4	4	5	5	5	4	6	7	7	7	7	6	7	6	7	6
Control	1	50	4	4	2	2	4	1	2	2	4	4	4	4	1	3	4	3	4	3	4	3	3	3	3	2	2	1	1	2	3	2	4	3	5	4	5	4	4	7	6	7	7	7	7	7	6	7	6
Control	1	73	4		2	3		1	2	1	2	2	2	5	1	2	2	5	4	2	4	2	3	2	4	2	3	2	2	3	4	2	4	3	4	3	4	4	2										5
Control	0	55	4	3	2	2	4	1	2	2	2	2	1	3	1	2	2	2	2	2	3	2	4	3	3	2	3	4	1	3	2	3	5	4	5	4	5	5	5	6	6	6	7	7	6	7	6	6	4
Control	1	64	5	2	1	1	4	1	2	1	4	4	1	5	1	4	1	4	4	1	4	1	4	2	1	1	2	4	1	1	2	1	4	4	4	4	4	4	4	5	4	4	5	4	3	4	4	4	6
Control	1	47	4	3	3	1	4	1	1	2	3	4	2	4	1	4	1	4	4	1	4	1	4	3	2	2	3	1	1	2	3	1	4	4	5	4	5	3	4	6	6	5	5	7	6	6	5	6	6
Control	1	63	5	2	1	2	3	1	2	1	1	1	1	4	1	3	1	3	5	1	4	1	3	2	1	1	3	2	1	2	1	1	5	3	4	5	3	3	4										6
Control	1	43	4	2	4	4	5	1	2	1	4	4	3	4	1	3	4	4	4	3	5	1	1	1	2	1	1	4	3	2	1	1	4	3	4	3	3	3	2	7	7	6	7	7	7	7	7	7	6
Control	1	39	4	3	2	3	4	1	4	1	4	4	4	5	1	2	3	4	5	2	5	3	5	4	5	1	3	5	2	2	5	5	5	4	5	2	2	4	2	7	6	1	7	7	7	7	7	6	6
Control	1	49	3	2	1	1	2	1	2	1	2	2	2	3	2	2	3	2	3	2	4	1	3	3	3	3	3	4	2	3	4	4	5	4	4	4	3	3	3	3	3	3	4	6	2	3	4	3	5
Control	1	62	5	2	1	2	4	2	2	1	4	4	2	4	2	4	3	5	5	3	5	2	2	4	4	1	2	2	1	1	2	2	5	4	5	5	5	5	5	6	6	6	6	7	5	7	6	7	7
Control	1	20	4	2	3	1	2	1	1	1	4	2	1	3	1	2	2	3	4	2	4	1	3	3	3	2	3	2	1	4	2	2	4	4	4	3	3	3	5										6
Control	0	66	4	2	2	3	3	2	2	1	4	2	4	2	2	4	2	3	4	2	4	2	3	3	3	2	3	3	3	3	3	2	4	4	4	4	4	4	4										6
Control	0	55	4	2	1	2	4	1	3	5	1	1	4	4	1	3	4	4	3	3	1	1	4	4	4	3	4	1	3	4	4	3	5	3	4	5	3	4	3	5	7	6	6	7	7	7	6	7	2
Control	0	55	5	5	2	4	3	1	4	1	2	1	2	5	1	2	4	5	5	3	5	3	3	3	3	2	3	1	2	3	3	3	4	4	3	4	5	4	3	7	7	7	7	7	7	7	6	7	7
Control	1	29	2	3	2	2	2	2	3	2	3	2	3	3	2	2	2	1	2	1	2	1	3	3	2	4	3	1	2	4	3	1	4	4	4	2	3	2	3	3	5	3	3	5	2	2	6	2	6
Control	1	50	5	1	4	1	5	1	1	1	3	4	1	2	1	4	1	5	4	1	4	1	1	1	1	2	2	1	1	3	2	2	5	4	5	3	4	4	5										5
Control	0	76	3	3	3	2	3	4	3	4	4	4	3	4	2	4	3	4	4	3	3		3	2	2	2	3	3	2	2	2	2	4	3	4	4	4	3	2										5
Control	1	49	5	3	1	4	5	1	2	1	3	3	1	5	1	3	1	5	5	4	5	3	1	1	1	1	2	1	1	2	2	1	5	4	5	4	5	4	4	7	7	6	6	7	7	7	6	7	6
Control	1	46	4	3	3	2	4	1	2	2	3	3	3	4	1	3	2	3	4	3	2	2	2	3	3	2	3	3	2	3	3	1	4	2	4	2	2	2	2										5
Control	1	52	5	3	2	3	3	4	3	3	1	5	2	2	5	2	2	2	4	2	2	2	5	2	2	3	3	3	1	3	5	2	4	3	4	4	4	3	1	6	4	7	6	7	7	7	7	7	2
Control	1	30	4	3	3	4	4	1	3	2	4	2	2	4	3	4	3	5	5	3	5	3	2	2	4	2	2	3	2	2	2	1	4	5	5	4	4	3	4	7	7	6	6	7	7	6	6	7	6
Control	1	38	5	2	3	1	4	2	2	1	5	4	2	4	2	4	3	4	5	3	3	1	2	3	2	1	2	3	1	3	3	2	5	4	5	4	2	4	4										7
Control	1	49	5	2	4	4	4	2	3	1	4	4	1	4	1	5	2	5	5	2	4	3	2	2	3	2	2	4	1	2	2	1	4	4	5	1	4	4	5	7	6	7	7	7	7	7	7	7	7
Control	1	44	2	2	2	3	3	1	2	1	4		1	4	1	2	1	3	4	1	4	2	2	3	2	3	4	2	2	3	1	1	5	4	4	3	4	3	4	4	3	5	6	6	7	6	4	6	5
Control	0	57	4	2	1	2	3	1	1	1	3	1	1	2	1	2	1	4	4	1	3	2	2	2	1	2	2	3	2	2	1	1	4	3	3	4	4	4	3	6	6	6	6	6	6	6	5	6	4
Control	0	63	4	2	1	1	4	1	1	3	2	1	2	4	1	2	1	3	4	1	3	1	1	2	1	2	3	5	2	1	2	1	4	4	5	3	3	3	4										6
Control	1	60	5	1	1	2	5	1	1	1	5	3	1	5	1	5	1	5	5	1	5	1	4	3	2	1	2	2	2	2	3	2	5	4	5	5	5	5	5	7	7	7	7	7	7	7	7	7	7
Control	1	58	5	2	1	4	4	1	3	1	3	4	1	3	1	4	1	4	5	1	4	2	1	4	1	2	3	2	1	3	1	1	5	5	5	3	4	4	4	6	6	6	7	7	7	6	6	6	7
Control	1	53	4	2	1	2	4	3	2	1	3	1	2	4	2	4	1	3	4	1	4	2	2	3	2	2	2	2	1	2	2	1	4	4	4	3	3	3	3	4	6	6	6	6	5	5	5	4	5
Intervention	1	64	3	2	1	2	3	1	1	1	1	3	3	3	1	4	3	3	3	2	4	1	3	3	3	3	3	3	3	3	3	3	4	4	4	2	3	3	3										5
Intervention	1	48	4	2	1	1	4	1	1	1	2	2	1	4	1	3	1	2	3	1	3	1	2	2	1	2	2	2	1	3	1	1	5	4	4	4	2	3	3	7	6	7	7	7	7	7	6	7	4
Intervention	1	31	4	4	2	4	4	1	5	2	2	1	3	5	1	4	3	4	4	4	5	5	5	2	5	1	5	3	3	3	5	2	5	5	5	5	5	5	2	6	6	4	7	6	2	6	5	6	5
Intervention	1	50	3	3	1	2	3	2	2	2	3	2	2	4	2	3	2	3	3	2	4	3	3	3	2	3	3	4	3	3	4	3	4	4	4	3	4	4	3										6
Intervention	1	47	4	3	1	2	4	3	1	1	3	4	3	4	1	3	3	4	5	3	5	2	4	1	3	2	3	3	3	2	2	1	4	3	5	3	3	4	3	6	6	5	6	6	6	6	6	6	6
Intervention	0	42	5	3	1	1	1	1	1	1	2	2	3	4	1	3	2	3	4	1	3	1	5	3	4	2	3	4	2	3	3	2	4	4	4	4	4	3	4	5	6	3	3	6	6	6	6	6	6
Intervention	1	57	4	3	1	2	4	1	2	1	2	1	1	3	1	2	4	4	4	3	3	2	4	4	4	3	4	2	2	3	4	2	4	4	4	3	2	4	4	6	6	6	5	6	6	6	6	6	5
Intervention	1	57	5	3	2	3	4	1	3	2	3	2	3	2	1	2	2	4	4	1	4	3	3	3	4	2	3	5	2	2	2	2	4	3	4	3	2	5	5	7	6	5	7	7	7	7	6	6	2
Intervention	1	39	4	3	4	3	3	2	3	2	4	4	2	4	1	4	4	4	4	3	5	3	4	2	4	4	2	4	2	2	2	2	4	3	5	3	3	4	4	6	6	6	6	6	6	6	7	6	5
Intervention	1	42	4	3	2	4	3	3	3	4	2	2	4	4	3	3	4	2	3	4	4	3	3	4	4	3	3	3	3	4	4	4	4	4	2	5	4	3	1	6	6	5	6	6	7	7	7	7	1
Intervention	1	55	5	4	3	4	4	2	3	1	4	3	2	4	1	4	3	4	4	2	3	1	1	2	3	2	2	3	2	2	2	1	5	4	5	5	3	4	4	6	5	6	6	7	6	6	5	7	7
Intervention	1	54	4	4	3	4	4	2	2	4	3	3	2	4	1	4	2	5	4	2	5	1	2	5	4	2	3	3	2	2	3	1	4	4	5	4	4	4	4	6	6	6	6	7	6	6	6	6	5
Intervention	1	48	5	2	3	1	4	1	1	1	5	4	2	4	1	5	2	5	5	1	4	1	2	2	1	1	1	2	1	2	2	1	4	4	5	3	5	5	4	7	6	4	7	7	7	7	5	7	7
Intervention	1	50	4	2	1	2	3	1	2	1	3	3	2	4	1	3	2	2	3	1	3	2	3	3	2	3	2	3	3	3	2	1	4	4	4	2	2	3	4	6	6	6	7	6	7	7	7	7	6
Intervention	1	46	3	3	2	3	2	1	2	1	3	2	2	3	1	3	2	4	4	3	3	1	3	3	3	2	3	3	2	2	3	2	4	4	4	3	4	3	4	6	6	5	6	6	6	6	5	6	6
Intervention	1	53	4	4	2	4	3	1	1	1	3	2	3	4	1	3	3	3	4	2	3	1	2	3	3	2	3	3	2	3	3	1	4	4	5	3	3	3	3	6	7	4	6	7	5	7	7	7	5
Intervention	1	53	5	2	4	2	4	4	2	2	5	4	2	4	1	5	2	4	4	2	4	2	3	2	3	1	2	1	1	2	3	1	5	4	5	5	4	5	4	7	7	6	7	7	7	7	7	7	7
Intervention	1	60	3	4	3	3	3	2	2	2	3	4	3	4	1	3	3	4	4	2	3	2	3	2	3	3	3	3	2	2	2	2	4	4	4	4	3	4	3	7	7	6	7	7	7	7	6	7	6
Intervention	1	23	4	3	3	2	4	2	2	2	4	4	3	5	1	5	3	5	5	2	5	2	3	3	3	1	3	5	2	2	3	2	4	2	5	4	3	4	4	7	6	6	6	7	7	6	4	6	6
Intervention	0	51	3	4	2	1	3	2	2	2	3	2	3	4	1	2	2	2	4	2	2	1	2	4	3	3	3	4	4	3		2	5	5	4	5	4	4	3	7	6	5	6	6	7	7	6	6	5
Intervention	1	55	5	2	1	4	3	1	4		1	1	2	5	1	2	2	1	5	2	3	4	4	2	4	3	3	3	2	2	2	1	3	3	4	3	3	3	3	7	7	7	7	7	7	7	7	7	6
Intervention	1	56	3	2	1	1	4	1	1	1	4	4	2	4	1	4	2	4	4	2	4	2	4	4	4	2	4	3	3	4	3	3	4	4	4	4	5	5	4	6	6	6	6	6	6	6	6	6	7
Intervention	1	57	4	3	3	3	3	1	3	1	3	2	2	4	1	4	4	4	4	3	5	3	4	3	4	2	3	3	2	3	2	3	4	2	4	3	2	2	4	6	6	7	7	7	7	7	7	7	5
Intervention	1	41	3	4	2	4	4	2	1	2	3	4	4	4	1	2	3	4	4	4	4	2	3	5	5	3	3	4	2	3	4	4	4	4	5	5	5	5	4										6
Intervention	1	40	4	3	3	2	4	2	2	2	4	3	4	2	2	4	4	5	5	4	4	2	4	4	5	1	3	3	2	2	2	3	4	4	5	2	4	4	4	7	6	6	6	6	7	6	6	7	5
Intervention	1	65	4	2	3	3	4	1	1	3	4	4	2	4	1	4	1	4	4	1	5	1	3	2	2	2	2	2	2	2	2	1	5	4	5	3	5	5	3										5
Intervention	1	45	3	3	1	3	4	1	2	1	3	3	2	3	1	3	3	4	4	3	4	2	3	3	3	2	3	3	2	2	3	3	4	4	4	4	4	4	4	5	5	5	6	6	5	6	5	6	6
Intervention	1	51		4	4	3	4	3	4	2	3	2	4	4	2	3	4	3	3	2	4	3	4	5	5	4	3	4	3	3	5	4	4	3	5	4	5	5	4	6	5	7	6	6	7	6	6	6	6
Intervention	1	43	2	5	1	4	1	4	3	3	1	1	3	2		1	4	2		4	2	4	2	3	5	4	4	4	2	3	3	2	2	3	2	2	2	2	2	4	4	5	5	6	5	4	6	5	4
Intervention	1	51	5	1	1	3	4	1	3	1	4	4	1	5	1	4	1	5	3	1	4	2	2	3	2	2	2	2	1	2	2	1	4	4	4	2	3	4	2	6	5	4	5	6	5	5	4	5	5
Intervention	1	40	4	3	2	2	4		4	1	4	1	2	3	2	3	1	4	4	2	4	2	5	5	3	4	4	4	1	3	4	3	3	4	5	2	3	4	4	7	6	7	7	6	7	7	7	6	6
Intervention	0	42	4	1	2	1	4	1	1	1	3	3	2	3	1	3	1	3	3	1	3	1	2	2	2	1	2	2	1	1	2	2	5	5	4	4	3	4	3	5	5	3	5	5	4	6	6	6	6
Intervention	1	50	3	2	1	1	4	1	2	1	1	1	2	3	1	1	1	3	4	1	3	1	2	2	2	2	3	1	1	2	1	1	5	4	4	3	4	4	3	7	6	6	6	6	6	7	6	7	6
Intervention	0	61	4	1	2	1	4	1	1	1	3	4	1	4	1	4	1	3	4	1	5	1	3	1	1	1	1	2	1	2	1	1	5	5	4	5	4	3	4	4	4	4	6	6	2	4	6	4	6
Intervention	1	53	3	2	2	3	4	2	2	1	3	2	2	4	1	3	2	4	4	2	4	2	2	3	3	2	3	2	1	2	3	1	4	4	4	3	5	4	5										7
Intervention	1	54	3	2	1	3	2	1	3	1	1	1	2	4	1	2	2	3	4	2	3	3	3	4	3	2	2	2	1	2	3	2	4	2	4	1	2	4	4	6	6	3	6	7	7	7	7	7	6
Intervention	1	56	4	2	2	1	4	1	1	1	3	4	2	5	1	4	3	2	4	2	3	1	3	4	3	3	3	4	1	4	1	2	3	4	5	3	4	5	3	6	5	6	6	6	6	6	6	6	5
Intervention	1	46	5	4	3	4	4	2	3	1	3	3	2	4	1	4	2	4	4	2	4	2	4	2	3	3	3	3	3	2	3	2	4	4	4	3	4	4	3	4	3	4	5	6	6	6	6	6	6
Intervention	1	29	4	2	1	1	3	1	1	1	4	3	3	3	1	3	2	2	3	1	3	2	4	2	3	2	2	1	1	2	3	1	5	4	4	2	2	4	2	6	6	7	7	7	7	6	6	6	7
Intervention	1	51	5	2	3	1	4	1	1	1	3	3	1	1	1	2	1	3	4	2	4	1	3	2	2	2	2	2	1	1	3	2	5	4	5	4	5	5	5	7	7	7	7	7	6	7	6	7	6
Intervention	1	53	5	3	4	3	4	1	1	1	3	4	2	4	1	4	2	4	4	1	5	1	2	2	3	1	2	2	1	2	2	1	5	5	5	4	4	4	4	7	7	7	7	7	7	7	7	7	6
Intervention	1	42	4	4	3	4	3	2	4	2	3	2	2	4	2	3	4	3	3	2	3	2	2	2	3	3	4	1	3	3	3	1	5	4	5	4	4	3	4	6	5	6	6	7	7	7	6	7	7
Intervention	1	42	4	3	3	2	4	1	2	3	4	4	2	2	1	4	3	4	4	2	4	2	2	3	3	2	2	3	2	2	3	1	4	4	5	3	4	3	4	6	6	6	6	6	6	6	6	6	6
Intervention	1	25	5	2	4	1	4	2	3	1	4	3	2	4	1	5	2	3	3	2	4	2	2	1	2	1	1	2	1	1	1	1	4	4	4	2	2	2	4	7	6	7	7	7	7	7	5	7	7
Intervention	1	61	3	4	2	2	3	3	3	1	2	2	3	5	1	2	3	3	3	3	3	3	1	3	4	3	3	3	2	2	3	1	4	4	4	2	2	3	3	3	1	1	1	6	3	3	2	2	4
Intervention	1	42	4	3	2	2	2	1	1	2	2	2	4	3	1	3	4	3	3	3	4	1	3	4	3	2	3	3	1	2	3	2	4	3	4	3	2	4	4										6
Intervention	1	54	4	5	1	2	3	4	4	2	3	1	4	3	2	3	4	3	3	3	3	2	2	4	4	2	4	4	4	3	3	2	4	4	4	2	3	3	2	6	5	6	6	5	4	5	6	5	5
Intervention	1	41	3	3	1	1	3	1	1	1	3	2	4	4	1	3	3	3	4	2	4	1	2	3	2	2	3	3	2	3	2	3	5	4	5	4	4	5	4	7	7	5	7	7	6	7	7	6	6
Intervention	1	23	4	3	4	3	2	2	3	1	4	3	4	4	1	4	2	3	3	3	4	2	3	1	2	2	1	4	1	3	1	2	5	4	4	3	4	4	4	7	6	5	6	7	7	7	6	7	7
Intervention	0	50	5	2	1	1	5	1	1	1	4	1	3	5	1	4	1	3	5	1	3	1	1	2	2	2	3	1	1	4	1	2	5	4	5	5	5	4	5	6	6	1	5	6	5	6	5	6	7
Intervention	1	51	5	2	3	3	4	1	2	1	4	4	3	4	1	4	2	4	4	1	4	2	2	1	3	2	2	3	1	2	2	1	4	4	4	5	3	3	4	6	6	5	4	6	6	6	5	6	6
Intervention	1	44	3	2	1	1	3	3	3	1	3	2	2	3	3	2	1	3	3	1	3	1	2	2	3	2	2	2	3	3	3	1	5	3	4	3	3	3	4	5	5	5	4	6	6	6	4	6	5
Intervention	1	35	3	3	2	2	2	1	1	1	3	2	2	2	1	4	2	3	4	2	3	2	3	3	3	3	3	5	3	4	4	4	2	2	3	3	2	1	1	4	4	5	6	6	4	4	6	4	3
Intervention	1	29	4	2	2	2	4	1	2	1	2	2	2	4	1	2	3	3	4	3	3	2	2	3	2	2	2	2	2	2	2	1	5	4	4	3	4	5	4	5	5	5	6	6	6	6	5	6	6
Intervention	1	54	4	3	4	2	4	1	2	1	3	2	3	4	1	3	2	4	4	3	4	1	3	2	3	2	3	4	2	2	3	2	5	4	4	4	4	5	4	6	6	6	6	6	5	6	6	6	6
Intervention	1	43	5	2	2	2	4	2	2	2	4	2	2	5	2	4		2	4	2	5	2	3	3	3	2	3	3	2	3	3	3	4	3	5	3	4	3	4	6	6	5	6	6	6	6	6	6	6
Intervention	1	48	5	2	3	1	4	1	2	1	4	4	1	5	1	5	1	4	5	2	5	2	3	1	2	1	1	1	1	1	1	1	5	4	5	2	5	4	2	7	7	6	7	7	6	7	6	7	7
Intervention	0	54	4		2	3	2	1	2	2	3	2	3	4	1	2	4	3	4	3	3	2	3	4	4	3	3	3	3	4	2	4	2	3	3	2	3	3	3										5
Intervention	1	28	4	2	4	2	4	3	2	2	4	3	3	4	2	4	3	3	4	4	4	3	3	3	3	3	3	3	2	2	2	2	4	4	4	4	3	3	3	7	7	6	6	6	6	7	6	7	7
Intervention	1	49	5	3	1	2	4	3	1	1	3	2	3	5	2	4	2	3	4	2	4	1	3	4	3	1	2	2	2	2	3	1	4	2	4	2	4	4	2										3
Intervention	1	46	3	2	1	1	3	1	1	1	2	1	2	4	1	2	2	2	3	1	2	1	1	2	2	2	2	2	1	2	2	1	4	4	4	4	2	2	3	5	3	3	4	5	2	5	2	4	5
Intervention	1	57	5	1	1	1	4	1	1	1	3	1	3	3	1	4	3	5	5	4	5	1	2	1	3	1	1	1	1	1	4	1	5	4	5	4	5	4	4										6
Intervention	1	53	4	3	2	1	3	1	2	1	3	2	1	5	1	4	2	2	4	2	5	2	3	1	3	3	3	3	1	3	5	1	4	3	4	4	2	3	4	7	7	7	7	7	7	7	6	7	6
Intervention	1	45	5	2	2	2	3	2	1	1	3	1	2	4	1	2	4	3	4	2	5	1	2	3	5	2	3	1	2	2	3	1	4	3	4	2	2	3	3	3	3	2	2	7		3	2	2	5
Intervention	1	58	5	4	2	3	4	1	4	2	3	3	4	5	1	4	4	5	5	2	4	3	4	3	3	3	3	2	3	2	2	2	5	4	5	4	5	4	4										5
Intervention	1	55	5	3	1	2	3	1	1	1	1	2	3	4	2	2	3	4	3	3	3	2	1	3	3	2	3	3	2	4	2	2	4	3	4	4	2	3	4	5	4	5	3	3	4	5	4	4	5
Intervention	1	47	5	2	2	2	4	1	2	2	3	3	3	3	2	4	3	3	3	3	4	2	3	3	3	2	3	4	3	4	3	2	4	4	4	2	4	4	4	6	6	6	6	6	6	6	7	6	5
Intervention	1	41	4	4	2	3	4	1	2	2	3	2	2	4	1	3	2	4	4	3	3	1	3	3	3	2	2	3	1	2	3	1	5	4	5	5	4	3	5										7
Intervention	1	27	4	2	3	3	3	1	2	2	4	3	2	4	1	4	2	4	3	3	3	2	2	2	3	2	2	3	2	2	2	2	4	3	4	4	4	4	4	7	6	6	6	7	7	7	7	7	6
Intervention	1	36	4	3	3	2	4	2	2	2	4	4	2	1	1	4	3	3	4	3	5	1	2	2	2	1	2	3	2	2	2	1	4	3	4	4	4	3	4	6	6	6	6	6	6	6	6	6	6
Intervention	0	53	5	2	1	1	3	1	1	1	4	4	3	4	1	2	1	2	4	1	3	2	3	4	3	2	2	2	2	2	2	1	4	4	4	3	3	4	3	6	5	5	5	5	6	6	6	6	5
Intervention	1	51	4	2	2	4	3	2	2	2	3	2	2	4	1	3	2	3	3	2	3	2	2	4	3	2	3	4	2	3	3	2	3	3	4	3	4	3	3	4	4	4	4	3	1	4	4	4	6
Intervention	1	37	5	2	3	2	4	3	2	1	5	5	2	3	1	5	2	5	4	2	5	2	2	1	2	1	1	3	2	2	2	1	5	4	5	4	3	5	5										7
Intervention	1	44	5	3	4	2	3	1	2	1	4	2	3	2	1	4	4	4	4	4	4	2	2	4	5	3	3	5	4	4	4	1	4	4	4	4	2	2	3	7	4	4	6	6	7	7	7	7	6
Intervention	1	47	4	2	1	1	3	2	2	1	3	2	2	5	1	4	2	3	5	2	3	1	5	1	3	3	3	3	2	3	1	1	4	4	5	4	3	3	3	6	6	6	6	6	6	6	6	6	6
Intervention	1	50	3	4	2	3	4	2	2	2	3	1	3	3	2	4	3	4	3	3	3	2	3	4	4	2	3	3	2	2	5	3	4	3	4	2	4	4	4	6	6	6	6	6	7	7	7	7	6
Intervention	1	47	5	3	3	1	4	1	1	1	4	4	2	4	1	4	2	4	4	1	5	1	1	1	2	1	2	4	2	2	2	2	5	5	4	3	4	5	4	7	7	6	6	6	7	7	7	6	6
Intervention	1	41	5	4	1	2	3	1	2	1	3	1	4	5	1	3	4	2	5	2	3	2	2	4	4	3	4	5	3	3	3	3	4	4	5	2	3	3	4										3
Intervention	1	47	5	2	5	1	4	2	1	1	4	4	1	3	1	4	2	4	4	4	4	1	3	2	1	1	2	2	1	2	1	2	5	5	5	3	2	4	4	6	6	7	7	6	6	7	6	7	6
Intervention	1	36	4	3	3	3	3	1	2	1	4	4	4	4	1	4	3	5	4	2	3	2	2	3	3	2	2	3	3	3	3	2	4	4	4	2	5	4	4	7	6	6	7	7	7	7	6	7	7
Intervention	1	33	4	2	3	1	4	1	1	1	4	4	2	3	1	3	2	3	4	1	3	1	2	3	2	3	2	3	3	3	2	1	5	4	5	2	3	4	2	7	6	6	6	7	7	7	6	6	6
Intervention	1	68	5	1	1	1	3	1	2	1	3	3	2	3	1	3	2	3	4	2	4	2	1	2	2	2	3	3	2	3	2	1	4	3	4	4	4	2	2										7
Intervention	1	35	4	2	3	1	3	2	2	1	3	3	4	4	1	4	3	5	4	3	4	2	3	3	3	3	3	2	3	3	4	2	4	2	4	1	1	3	4										5
Intervention	1	41	4	2	2	1	4	1	1	1	5	5	4	2	1	5	2	5	5	2	4	1	2	3	3	1	1	1	1	1	2	1	5	5	5	4	5	5	4	6	3	4	6	7	7	6	6	7	7
Intervention	1	42	4	2	3	2	4	2	1	1	4	1	2	2	1	4	3	4	4	2	4	1	5	3	3	2	3	3	2	3	3	2	4	4	4	3	3	3	4	6	6	6	6	5	5	5	6	5	6
Intervention	1	57	5	2	4	4	3	1	2	1	4	3	1	3	1	4	2	4	5	1	4	1	2	2	3	2	1	2	2	3	1	1	4	3	5	4	4	3	4	4	4	6	5	4	3	4	4	3	7
Intervention	1	37	5	3	1	1	3	1	1	1	4	3	1	3	1	4	1	4	5	1	5	1	1	2	1	1	1	3	1	1	1	1	5	4	4	4	4	4	4	7	6	6	7	7	7	7	4	7	7
Intervention	1	40	4	2	1	2	3	1	1	2	3	3	4	4	1	3	2	3	3	1	4	1	4	2	3	2	2	1	1	1	2	1	5	4	5	4	4	4	4	6	6	5	5	7	7	7	6	6	6
Intervention	1	50	3	3	2	2	3	2	2	1	2	3	4	4	1	3	3	4	3	3	3	2	4	4	4	2	3	4	3	3	3	2	4	4	5	3	4	4	4	4	4	4	4	4	3	3	6	3	6
Intervention	1	54	5	3	2	3	4	2	2	2	2	1	2	3	2	3	3	4	4	2	3	2	3	3	3	2	3	2	2	2	3	2	4	3	4	2	4	3	2										5
Intervention	1	47	5	2	2	2	4	2	2	1	2	2	2	3	2	4	1	4	4	1	3	3	3	1	2	2	3	5	1	3	1	3	4	2	3	2	2	4	4	3	1	6	6	6	7	3	4	4	6
Intervention	1	26	5	3	3	4	4	1	1	1	3	3	1	4	1	4	2	3	4	1	3	2	2	4	3	3	3	4	1	3	2	1	5	5	5	4	2	5	5										7
Intervention	1	50	4	2	2	3	3	1	2	1	3	2	2	4	1	3	2	3	4	2	5	2	3	2	3	2	3	2	3	2	2	2	4	2	5	4	4	4	4	5	5	6	6	7	6	6	6	6	6
Intervention	1	48	5	3	2	1	4	3	4	1	3	3	2	5	1	4	4	5	5	2	3	4	4	3	4	2	3	4	3	3	3	2	4	4	4	4	5	4	4	6	6	6	6	6	7	6	6	6	7
Intervention	1	50	5	3	1	4	5	1	2	1	3	3	2	5	1	4	4	5	5	1	5	2	4	3	4	1	2	3	1	3	3	3	4	2	4	2	4	4	3										7
Intervention	1	42	5	2	2	1	4	1	1	1	5	4	2	3	1	4	2	4	3	2	3	1	1	1	2	2	2	3	1	2	2	1	5	4	5	2	5	5	4	6	5	3	6	6	6	6	5	6	6
Intervention	1	48	4	2	2	2	4	1	1	1	3	3	2	3	1	4	2	4	5	1	5	1	2	1	3	2	2	1	1	2	1	1	5	5	5	5	5	4	4	7	7	6	7	7	7	7	6	7	6
Intervention	1	64	5	2	2	1	3	1	2	1	3	2	2	4	1	5	3	4	5	2	3	2	2	2	3	1	2	2	3	2	3	2	4	2	4	2	2	2	2	5	3	4	4	6	4	5	2	6	3
Intervention	1	47	5	2	4	2	5	1	1	1	4	4	2	4	1	4	2	5	5	2	5	1	4	2	4	2	2	4	2	2	3	3	5	5	4	4	4	5	4	6	6	6	6	6	6	6	6	6	6
Intervention	1	56	4	2	1	2	4	1	3	1	4	2	2	3	1	4	2	4	4	1	5	1	2	3	3	2	4	3	2	1	3	5	5	4	4	2	2	5	4	7	6	6	6	6	7	6	6	6	3
Intervention	1	37	4	3	4	2	3	2	2	1	4	3	2	4	2	4	3	4	4	2	4	2	2	3	3	1	2	3	1	3	2	1	4	3	4	3	2	4	4	6	5	5	6	5	5	6	5	6	7
[truncated: 78 more columns]

## Sheet: variables
NAME	SCALE	NOTE	ITEM
GROUP
GENDER_F
AGE
PANAS01	EPOS		Intéressé(e)
PANAS02	ENEG		Perturbé(e)
PANAS03	EPOS		Excité(e)
PANAS04	ENEG		Bouleversé(e)
PANAS05	EPOS		Fort(e)
PANAS06	ENEG		Coupable
PANAS07	ENEG		Effrayé(e)
PANAS08	ENEG		Hostile
PANAS09	EPOS		Enthousiaste
PANAS10	EPOS		Fier(ière)
PANAS11	ENEG		Irritable
PANAS12	EPOS		Vigilant(e)
PANAS13	ENEG		Honteux(se)
PANAS14	EPOS		Inspiré(e)
PANAS15	ENEG		Nerveux(se)
PANAS16	EPOS		Déterminé(e)
PANAS17	EPOS		Attentif(ve)
PANAS18	ENEG		Agité(e)
PANAS19	EPOS		Actif(ve)
PANAS20	ENEG		Apeurée(e)
PSS01	PSS		...avez-vous été dérangé (e) par un évènement inattendu ?
PSS02	PSS		...vous a t-il semblé difficile de contrôler les choses importantes de votre vie ?
PSS03	PSS		...vous êtes-vous senti(e) nerveux(se) ou stressé(e) ?
PSS04	PSS	reverse-scored	...vous êtes-vous senti(e) confiant(e) à prendre en main vos problèmes personnels ?
PSS05	PSS	reverse-scored	...avez-vous senti que les choses allaient comme vous le vouliez ?
PSS06	PSS		...avez-vous pensé que vous ne pouviez pas assumer toutes les choses que vous deviez faire ?
PSS07	PSS	reverse-scored	...avez-vous été capable de maîtriser votre énervement ?
PSS08	PSS	reverse-scored	...avez-vous senti que vous dominiez la situation ?
PSS09	PSS		...vous êtes-vous senti(e) irrité(e) parce que évènements échappaient à vôtre contrôle ?
PSS10	PSS		...avez-vous trouvé que les difficultés s’accumulaient à un tel point que vous ne pouviez les contrôler ?
RES01	RES7		1- Je suis capable de m’adapter au changement
RES02	RES7		2- Je peux faire face à tout imprévu
RES05	RES7		5- J’ai tendance à rebondir après une maladie ou des difficultés
RES07	RES7		7- Sous pression, je me concentre et je pense clairement
RES08	RES7		8- Je ne me décourage pas facilement par l’échec
RES09	RES7		9- Je me pense comme une personne forte
RES10	RES7		10- Je suis capable de tolérer des sentiments désagréables
ENGA01	ENGA		1. Mon travail me revigore (me donne de l’énergie) et m’inspire.
ENGA02	ENGA		2. Je mets beaucoup d’énergie dans la réalisation de mon travail et en suis parfaitement satisfait(e), ça ne m’épuise pas.
ENGA03	ENGA		3. Quand je travaille, j’ai tendance à oublier tout ce qu’il se passe autour de moi.
ENGA04	ENGA		4. Au travail, je suis tellement pris(e) par mon travail que jene vois pas le temps passer.
ENGA05	ENGA		5. De manière générale, je pense que je m’investis réellement dans le travail que je fais.
ENGA06	ENGA		6. Mon travail est une partie essentielle de qui je suis, une vocation.
ENGA07	ENGA		7. J’aime ce que je fais au travail
ENGA08	ENGA		8. Je suis heureux(euse) lorsque je travaille de manière très intense.
ENGA09	ENGA		9. Les choses que je fais au travail m’intéressent vraiment.
SENS01	SENS		1. J’éprouve beaucoup de joie dans ma vie et en apprécie chaque moment.
SENS02	SENS	reverse-scored	2. Ces derniers temps, ma vie me parait plutôt monotone et ennuyeuse.
SENS03	SENS		3. De manière générale, j’ai la sensation que ce que je fais dans ma vie est utile et a du sens.
SENS04	SENS	reverse-scored	4. Mes activités quotidiennes me semblent souvent insignifiantes et sans importance.
PRESENCE_TXT			A combien des 8 sessions de SPARC Résilience avez-vous été présent(e) ?
HOMEWORK_TXT			Combien de fois avez-vous fait les "devoirs"/ exercices d'interséance ? Merci de répondre honnêtement.
SATIS01	SATIS		Etes-vous satisfait du contenu du programme ?
SATIS02	SATIS		Etes-vous satisfait des méthodes utilisées ?
SATIS03	SATIS		Etes-vous satisfait du rythme du programme ?
SATIS04	SATIS		Etes-vous satisfait des moyens pédagogiques utilisés (sondage, supports, petites salles) ?
SATIS05	SATIS		Etes-vous satisfait de l'animation ?
SATIS06	SATIS		Etes-vous satisfait de la plateforme ZOOM et l'organisation matérielle ?
SATIS07	SATIS		Êtes-vous satisfait de la qualité des relations avec les animatrices ?
SATIS08	SATIS		Etes-vous satisfait des échangés dans le groupe ?
SATIS09	SATIS		Etes-vous satisfait de l'aide reçue lorsque vous avez eu des difficultés ?
SATIS10	SATIS		Quelle est votre satisfaction globale ?

## Sheet: scales
Sum scores:
	EPOS	Positive Affect (PANAS)
	ENEG	Negative Affect (PANAS)
	PSS	Perceived Stress Scale
	ENGA	Work Engagement (POP)
	SENS	Personal Meaning (POP)
	SATIS	Program Satisfaction Items

## Sheet: statistics
				N	Mpre	Mpost	SDpre	SDpost	Cp	SD_pre_p	d_ppc2
	Resilience	0.76	Intervention	101	3.757	3.968	0.553	0.515	0.995896	0.538284	0.529138
			Control	84	3.83	3.755	0.52	0.551
	Positive Affect	0.83	Intervention	101	3.403	3.681	0.533	0.525	0.995918	0.597911	0.556331
			Control	85	3.345	3.289	0.667	0.661
	Negative Affect	0.84	Intervention	101	1.975	1.729	0.525	0.465	0.995918	0.545051	-0.350823
			Control	85	1.919	1.865	0.568	0.627
	Meaning	0.78	Intervention	101	5.56	5.897	1.118	0.951	0.995896	1.10584	0.400759
			Control	84	5.28	5.172	1.091	1.082
	Perceived Stress	0.84	Intervention	101	2.471	2.184	0.597	0.559	0.995918	0.620326	-0.521779
			Control	85	2.322	2.36	0.647	0.705
	Work Engagement	0.9	Intervention	74	5.91	5.959	0.86	0.853	0.994307	0.894768	0.212248
			Control	60	5.731	5.589	0.936	1.078
